# Supplementary material for: Brown and beige adipose tissue regulate systemic metabolism through a metabolite interorgan signaling axis
Source: Nat Commun. 2021 Mar 26;12:1905. doi: 10.1038/s41467-021-22272-3 (PMC7998027; doi:10.1038/s41467-021-22272-3)
Supplement: Supplementary file 4 — Source Data [file 41467_2021_22272_MOESM4_ESM.xlsx]

## Sheet: Fig 1b
Fig 1b
	Conditioned Control				forskolin Conditioned			Conditioned Control Denatured			forskolin denatured
Ucp1	1.20054	1.37277	0.939786	0.486902	2.06927	0.978325	4.41538	2.73952	1.26836	5.74327	19.0768	25.5346	15.7397
Pgc1a	0.972604	0.953196	1.03901	1.03519	1.27071	0.801314	1.4123	0.825616	0.261176	0.53	2.9136	3.18775	2.75524
Cidea	1.15612	1.17312	0.560696	1.11007	1.72382	1.38629	3.62188	3.48075	4.98977	3.30893	16.5543	13.1631	5.58801
Cpt1b	1.3386	0.967321	0.961071	0.733003	1.11589	0.854873	1.34419	1.24546	1.72456	1.49	2.697	1.89167	1.51049
Acadvl	1.09908	1.05726	0.926796	0.916868	1.22815	1.09026	1.55211	1.72693	1.84915	1.45	2.59124	2.61156	1.69017
Cycs	1.07183	1.0089	1.02581	0.893465	1.15404	0.970067	1.27983	1.01271	1.06316	1.02	2.31126	1.68759	1.72195

## Sheet: Fig 1c
Fig 1c
	Conditioned Control				PPAR			Conditioned Control Denatured			PPAR Denatured
Ucp1	1.20054	1.37277	0.939786	0.486902	2.31113	3.26	4.23977	2.73952	1.26836	5.74327	44.6831	25.5346	15.7397
Pgc1a	0.972604	0.953196	1.03901	1.03519	1.77266	1.48534	1.91422	0.825616	0.261176	0.53	3.9443	5.03199	3.72502
Cidea	1.15612	1.17312	0.560696	1.11007	2.2401	1.2566	3.52018	3.48075	4.98977	3.30893	15.9579	19.6535	7.41713
Cpt1b	1.3386	0.967321	0.961071	0.733003	1.17873	1.00713	1.85782	1.24546	1.72456	1.49	3.31323	2.41057	2.0823
Acadvl	1.09908	1.05726	0.926796	0.916868	1.42758	1.23536	1.68059	1.72693	1.84915	1.45	3.03565	2.83066	1.99548
Cycs	1.07183	1.0089	1.02581	0.893465	1.19407	1.13831	1.79018	1.01271	1.06316	1.02	2.04	2.18612	1.47506

## Sheet: Fig 1d
Fig 1d
	Control aq			PPARaq			Forskolin aq
Ucp1	0.731236	1.0925	1.17626	16.5705	15.3354	13.0644	14.674	15.6946	14.6098
Pgc1a	0.921542	0.917914	1.16054	1.75767	1.3473	0.947305	1.22588	1.01918	1.23595
Cidea	0.205721	1.59272	1.20156	7.73024	6.28451	4.86387	5.42221	5.11152	5.48585
Cpt1b	1.09663	0.830149	1.07322	1.51707	1.66261	1.581	1.79308	1.76001	0.822476
Acadvl	1.23025	0.864542	0.905209	0.965421	0.87483	0.836463	0.949009	0.753934	0.922321
Cycs	0.751408	1.0569	1.19169	1.09946	0.96068	1.34857	1.64956	0.565526	1.08964

## Sheet: Fig 1 e and f
Fig 1 e and f
	metabolite name	acetamide	isobutyric_acid_hexyl_esther	ethanolamine	unknown_4.35	lactate	glycolic acid	alanine	valine	acetoacetate	isopropyl_acetate	glycine	unknown_5.46	alpha-ketoisovaleric_acid	isonicotininc_acid	oxalic_acid	beta-hydroxyisobutyric_acid	alpha-hydroxyisovaleric_acid	MOVA	proline	isoleucine	unknown_6.07	BAIBA	unknown_6.19	urea	valine_2	unknown_6.52	ethylhydracrylic_acid	2-hydroxyisocaproic_acid	unknown_6.74	BHIVA	serine	9,12,15-octadecatrienal or ethanolamine	glycerol	phosphate	nicotinic_acid	isoleucine_2	5oxoproline	ethylphenylacetate	glycine_2	unknown_7.77	succinate	4-nitrophenylnicotinic_acid	uracil	R,R-2,3-dihydroxybutanoic_acid	unknown_8.23	pyrrole-5-carboxylic_acid	serine_8,49	methylleucine
	Chemical Entities of Biological Interest (CHEBI) identifier	CHEBI:27856	CHEBI:16135	CHEBI:16000	unknown	CHEBI:78320	CHEBI:17497	CHEBI:16449	CHEBI:27266	CHEBI:15344	CHEBI:28484	CHEBI:15428	unknown	CHEBI:16530	CHEBI:6032	CHEBI:16995	CHEBI:18064	CHEBI:60645	CHEBI:35932	CHEBI:26271	CHEBI:58045	unknown	CHEBI:27389	unknown	CHEBI:37084	CHEBI:27266	unknown	CHEBI:82956	CHEBI:59783	unknown	CHEBI:16199	CHEBI:17822	CHEBI:28627	CHEBI:17754	CHEBI:43474	CHEBI:15940	CHEBI:17191	CHEBI:16010	not available	CHEBI:15428	unknown	CHEBI:15741	CHEBI:82635	CHEBI:17568	CHEBI:86347	unknown	CHEBI:1372	CHEBI:17822	CHEBI:43983
	chemical_formula	C2H5NO	C4H8O2	C2H7NO	unknown	C3H6O3	C2H4O3	C3H7NO2	C5H11NO2	C4H6O3	C5H10O2	C2H5NO2	unknown	C5H8O3	C6H5NO2	C2H2O4	C4H8O3	C5H10O3	C6H10O3	C5H9NO2	C6H13NO2	unknown	C4H9NO2	unknown	C5H10O3	C5H11NO2	unknown	C5H10O3	C6H12O3	unknown	CH4N2O	C3H7NO3	C12H20O	C3H8O3	HO4P-2	C6H5NO2	C6H13NO2	C5H7NO3	C10H12O2	C2H5NO2	unknown	C4H6O4	C8H7NO4	C4H4N2O2	C4H8O4	unknown	C5H7NO2	C3H7NO3	unknown
	Simplified molecular-input line-entry system (smiles)	CC(N)=O	CC(C)C(O)=O	NCCO	unknown	CC(O)C(O)=O	OCC(O)=O	CC(N)C(O)=O	CC(C)C(N)C(O)=O	CC(=O)CC(O)=O	CC(C)CC(O)=O	NCC(O)=O	unknown	CC(C)C(=O)C(O)=O	OC(=O)c1ccncc1	OC(=O)C(O)=O	CC(CO)C(O)=O	CC(C)C(O)C(O)=O	CCC(C)C(=O)C(O)=O	OC(=O)C1CCCN1	CC[C@H](C)[C@H]([NH3+])C([O-])=O	unknown	CC(CN)C(O)=O	unknown	CC(C)(O)CC(O)=O	CC(C)C(N)C(O)=O	unknown	CCC(CO)C(O)=O	C(C(C(O)=O)O)C(C)C	unknown	NC(N)=O	NC(CO)C(O)=O	CC\C=C/C\C=C/C\C=C/CCO	OCC(O)CO	OP([O-])([O-])=O	OC(=O)c1cccnc1	OC([C@H]([C@H](CC)C)N)=O	OC(=O)C1CCC(=O)N1	CCOC(=O)CC1=CC=CC=C1	NCC(O)=O	unknown	OC(=O)CCC(O)=O	CC(=O)Oc1ccc(cc1)[N+]([O-])=O	O=c1cc[nH]c(=O)[nH]1	CC(O)C(O)C(O)=O	unknown	OC(=O)C1CCC=N1	NC(CO)C(O)=O	unknown
Sample ID	PPARd 100nM 1	0.000420407	0.000580429	0.00104321	0.0178298	0.214107	3.69e-05	0.000184253	0.000360056	0.000315728	1.66e-05	0.000317523	0.000460153	4.48e-05	1.76e-05	0.00695416	0.00243781	2.47e-05	6.61e-05	0.00020703	0.000197718	0.00012315	3.8e-05	0.000918944	0.000811834	0.00605564	2.03e-05	0.000171065	9.12e-06	0.000260531	0.00417167	0.000610209	5.5e-05	0.00121378	0.0154564	0.0347137	0.0243795	0.000940859	2.26e-05	0.0208247	4.42e-05	4.27e-05	0.0230452	0.000296674	0.000166885	1.3e-05	6.92e-05	0.0186249	0.000284396
	PPARd 100nM 2	0.000464778	0.000515221	0.000731739	0.0202328	0.214776	3.35e-05	0.000364723	0.000242698	4.67e-05	1.15e-05	0.000304908	0.000299517	3.33e-05	1.59e-05	0.00834585	0.00188043	3.18e-05	2.89e-05	6.41e-05	3.8e-05	0.000167001	2.21e-05	0.00046519	0.000746497	0.00678136	2.42e-05	0.000230345	7.69e-06	0.00050992	0.00380714	0.000308855	0.000135853	0.00122171	0.0144045	0.0312905	0.0268279	0.00110239	2.1e-05	0.0227059	4.48e-05	4.45e-05	0.0224078	0.000252345	0.00015476	1.28e-05	6.86e-05	0.0204976	0.000235071
	PPARd 100nM 3	0.00038622	0.000794177	0.00284886	0.0136681	0.256702	3.39e-05	0.000212716	0.000764749	4.8e-05	2.14e-05	0.000326775	0.000235182	4.34e-05	3.14e-05	0.0106599	0.00175882	4.7e-05	3.29e-05	0.000407808	0.000429405	5.9e-05	2.02e-05	0.000536668	0.000839482	0.00623097	2.85e-05	0.000240528	9.63e-06	0.000310898	0.00272701	0.000512482	3.11e-05	0.000843294	0.0193314	0.0315555	0.0258437	0.000950563	2.12e-05	0.0197657	5.73e-05	5.31e-05	0.026015	0.000309126	0.000163554	1.06e-05	5.49e-05	0.0222561	0.000189554
	PPARd Control 1	3.32e-05	3.15e-06	3.64e-05	5.48e-05	0.215023	1.09e-05	0.000279592	0.00045801	2.03e-05	3.05e-05	0.000377649	0.000139336	7.62e-06	8.82e-06	0.0113367	0.00167885	4.68e-06	1.65e-05	4.54e-06	0.000656617	6.52e-05	3.23e-05	0.000668903	0.000615888	0.00975252	2.26e-05	0.000486825	5.28e-06	0.000331123	0.00249634	0.000326846	6.11e-05	0.00036114	0.0227272	0.00849174	0.029676	0.00074965	1.9e-05	0.0116757	5.92e-05	5.07e-05	0.0118615	0.000128668	9.79e-05	1.01e-05	5.74e-05	0.0246698	0.000317357
	PPARd Control 2	0.000367622	0.000556374	0.00130203	0.0148028	0.207265	3.23e-05	0.000115002	0.000449186	3.39e-05	1.15e-05	0.000237451	0.00018777	3.07e-05	6.46e-06	0.00705836	0.00141951	5.19e-06	2.09e-05	0.000309375	0.000340535	8.26e-05	1.91e-05	0.000411763	0.000655331	0.00605616	1.86e-05	0.000176533	3.53e-06	0.000298466	0.00228927	0.00113789	2.08e-05	0.000419712	0.0221063	0.024702	0.0263604	0.000850498	2.06e-05	0.0158277	3.33e-05	3.02e-05	0.0175625	0.000262639	0.00012172	6.8e-06	4.86e-05	0.0229479	0.000201873
	PPARd Control 3	0.000194941	0.000468024	0.00174841	0.0139499	0.225296	2.62e-05	0.000197647	0.00058614	3.25e-05	2.58e-06	0.000211273	0.000214646	3.03e-05	7.2e-06	0.00576657	0.000952702	8.37e-06	1.81e-05	0.000342431	0.000396382	6e-05	1.13e-05	0.000411595	0.000478535	0.00499613	3.99e-05	0.000118984	2.9e-06	0.000126493	0.00152799	0.000483811	1.66e-05	0.000522404	0.0234314	0.0204314	0.0241702	0.000820357	2.1e-05	0.018774	2.91e-05	2.79e-05	0.0159477	0.000226173	0.000130185	8.9e-06	4.16e-05	0.0225011	0.000170856
	Forskolin 1uM 1		6.63e-05			0.230612	1.29e-05		9.76e-05			0.00323851		8.05e-05			0.00406268	3.26e-05	4.38e-05	5.52e-05	0.00049396	5.87e-05		0.000578597	0.000380962	0.0343783	2.95e-05	0.000605207	1.99e-05	0.00028864	0.00620252	0.000259793		0.00099696	0.0212304	0.0268699	0.0243765	0.000708634	1.26e-05	0.00855619	3.86e-05		0.0146614	0.000390635	0.000104292		0.000127808	0.0158511
	Forskolin 1uM 2		0.000858541			0.243143	1.63e-05		0.000460161			0.00306488		4.76e-05			0.00343342	1.48e-05	5.1e-05	0.000210851	0.000269745	5.4e-05		0.000343664	0.000372336	0.0332544	3.26e-05	0.00023391	8.83e-06	0.000282261	0.00446128	0.000622815		0.00161573	0.0233444	0.0289958	0.0225919	0.000736738	1.32e-05	0.00843694	3.2e-05		0.017552	0.000456226	0.000106843		0.000110738	0.0155177
	Forskolin 1uM 3		0.000691714			0.234223	2.06e-05		0.000197618			0.00280423		5.62e-05			0.0027608	1.28e-05	4.59e-05	9.58e-05	8.81e-05	4.39e-05		0.000390363	0.000320386	0.0409966	3.81e-05	0.000262949	7.53e-06	0.000246574	0.0043057	0.000337957		0.00140186	0.0208225	0.0284449	0.0266132	0.000881662	1.34e-05	0.00898639	3.36e-05		0.0175193	0.000470287	0.000112482		0.000132699	0.0189272
	Forskolin_Control 1		0.000478521			0.231583	2.81e-05		0.000218664			0.00350853		3.29e-05			0.00218546	6.1e-06	4.17e-06	0.000233251	0.000498149	0.000154011		0.00094627	0.000147423	0.0132075	5.68e-05	0.00012063	4.92e-06	3.34e-05	0.00198824	0.00439045		0.000592931	0.031372	0.0252575	0.00948968	0.000165548	1.52e-05	0.00407363	3.38e-05		0.0144438	0.000343707	0.000167518		9.28e-05	0.0111405
	Forskolin_Control 2		0.000574107			0.20234	2.98e-05		0.000666879			0.00272562		3.81e-05			0.00194076	1.01e-05	3.42e-05	0.000299291	0.000531789	0.000111106		0.00101378	0.000195178	0.0192296	3.13e-05	0.000138716	5.01e-06	0.000252428	0.00259845	0.00125874		0.000300364	0.0276987	0.0256436	0.0169696	0.000432466	1.88e-05	0.00797968	2.4e-05		0.0141348	0.000290902	0.000145356		0.000108304	0.0153451
	Forskolin_Control 3		0.000585688			0.208891	2.76e-05		0.000764709			0.00293771		3.89e-05			0.00214754	9.98e-06	3.25e-05	0.000328478	0.000598422	8.47e-05		0.000836888	0.000160971	0.018427	2.85e-05	0.000168918	6.46e-06	0.000292336	0.00279069	0.00161598		0.000282257	0.0261257	0.0295216	0.0168102	0.000424075	1.7e-05	0.00762656	2.94e-05		0.0158251	0.000333217	0.000141457		0.000111121	0.0161631
[truncated: 186 more columns]

## Sheet: Fig 1 g
Fig 1g
	Control				250 nM HIC			10M AKV				5M AHI				20M MO				20M OP				20 M BB				10 M BV				1 M Forskolin
Ucp1	1.81366	0.791719	0.705531	0.68909	0.978163	1.117	0.631705	1.83061	1.0872	1.4459	0.538727	0.573197	1.01339	1.82552	1.56892	18.9674	29.2811	3.66311	17.31	8.35356	27.9534	62.2608	18.3525	3.93064	2.86373	2.95454	1.73633	8.55695	3.85467	5.15455	4.26161	6.29366	16.9213	7.48293	8.46959
Pgc1a	1.02439	0.956522	1.03565	0.983432	1.56271	0.920755	1.7746	2.30716	1.91304	1.16065	1.35914	3.59889	2.05721	1.23416	1.30375	2.74776	4.10901	5.35459	5.25293	4.99381	2.92768	3.65559	3.80453	2.60488	1.2178	1.67677	0.920415	2.05346	2.09348	1.31174	1.44271	2.52671	4.51053	2.67383	2.62437
Cidea	1.07328	0.900185	1.02573	1.00081	0.831864	1.018	0.745086	1.59877	1.44629	2.46837	1.84	0.989359	1.49013	1.04158	1.04718	18.7465	16.8081	5.14948	13.54	7.2296	16.4203	35.9414	7.80476	2.30068	2.3942	1.99814	0.883602	5.14034	3.27789	3.01187	2.15822	10.8375	30.3201	14.6016	19.7235
Cpt1b	1.02706	1.03014	0.812274	1.13053	0.851898	0.854753	0.792804	1.15999	1.11717	0.911343	0.895188	1.00223	1.10535	1.27233	0.7455	1.05833	2.53049	2.92141	2.43848	2.10646	2.59007	3.03595	2.11625	3.23246	3.09243	3.81234	3.12917	1.27948	1.25309	1.15267	1.08747	2.23932	1.81781	1.20456	1.23492
Acadvl	1.18355	0.86897	0.894895	1.05258	0.895657	0.758973	0.838829	1.25744	1.32882	0.890417	0.972976	0.775343	1.17305	1.11625	1.02928	1.49122	1.89	1.96621	1.99502	1.68021	2.43447	2.16976	2.40876	2.72185	2.47037	2.34105	1.17226	3.03766	2.18606	2.25354	1.9487	2.08796	2.03024	1.3264	1.38244
Cycs	1.06431	1.12607	0.872899	0.936716	0.990555	0.859096	0.85148	1.66507	1.48341	1.46379	1.9443	1.33745	1.79507	3.69559	1.22399	1.94661	2.00648	2.85719	1.68498	1.44586	2.88009	2.14369	2.26485	3.12276	2.87017	3.28361	2.00446	1.95212	1.62283	1.35865	1.48239	2.15434	3.64177	3.10709	2.69038

## Sheet: Fig 1h
Fig 1h
	Control			1 M PPAR Agonist			500 nM Forskolin
UCP1	1.14747	1.10176	0.750768	3.57189	2.03318	3.22391	2.13346	3.17098	3.27011
PGC1	1.07691	1.00228	0.920812	3.35224	1.90815	3.02566	2.93447	3.57483	2.91065
CIDEA	1.08834	1.24696	0.664707	4.73567	3.16967	4.65771	3.53899	4.64527	4.85859
CPT1b	1.02967	1.18128	0.789054	2.24932	1.99075	2.52475	2.48289	2.73507	2.58545
ACADvl	0.95979	1.00961	1.0306	2.38261	1.86901	2.24954	2.04107	2.15218	2.12356
CYCS	0.948229	1.06171	0.990062	2.54071	1.86959	2.29773	2.12416	2.4222	2.36449

## Sheet: Fig 1i
Fig 1i
	PPAR Agonist 1 M			Forskolin 500 nM
MO	1.33	1.23	1.34	1.66	1.5	1.27
OP	1.21762	1.13032	1.09203	1.07349	1.14234	1.07912
BV	1.5877	1.25038	1.25863	1.5568	1.57446	1.14598
BB	1.23735	1.2339	1.16213	1.34278	1.27054	0.940849

## Sheet: Fig 2a
Fig 2a
		PPAR Agonist 100 nM			Forskolin 1 M
	MOVA	1.57841	1.33021	1.47	1.45	1.41	1.49
	5OP	2.1257	1.53461	1.85	1.39866	1.77199	1.56831
	BHIVA	1.99	2.24	2.1	1.69507	1.53835	1.36287
	BHIBA	1.29338	1.42982	1.38	1.142	1.20918	1.14453

## Sheet: Fig 2b
Fig 2b
		Control				MOVA 20uM				5OP 20uM				BHIVA 10uM				BHIBA 20uM				1 M forskolin
	UCP1	1.25263	0.938133	0.824312	0.984925	2.1624	1.72658	2.13065	2.39625	2.23265	3.53447	1.57924	4.06388	2.06457	3.83148	1.90721	2.51256	2.38759	0.926924	1.46432	1.21548	3.23665	3.50522	3.98939	4.69515	3.57792	6.88899
	PGC1	1.01975	1.06466	1.19448	0.721103	1.28106	1.37767	1.51757	1.44568	1.56105	1.60244	1.79439	1.68901	1.78512	1.40492	1.63713	1.25798	1.64692	1.52816	1.66839	1.47184	1.57377	2.09073	1.8102	1.29006	1.40481	1.40555
	CIDEA	1.55143	0.506954	0.82059	1.12103	1.81231	2.34333	1.18589	1.4495	4.79327	2.99448	4.50879	2.96495	3.18676	2.45939	5.57173	3.44647	3.84903	2.31405	3.63146	6.42758	12.4792	13.6632	12.1016	6.06594	8.08777	12.372
	CPT1b	0.541092	0.903892	1.54009	1.01493	3.15896	2.56219	1.87506	3.44808	1.82957	2.06515	1.54845	1.48867	3.35609	1.31211	0.960274	1.47587	1.95138	2.92062	3.2886	2.96654	1.43214	0.775415	0.759226	2.16533	2.56386	2.04005
	ACADvl	1.01356	0.919754	0.960207	1.10648	1.20387	1.34374	1.5153	1.46074	1.17017	1.07936	1.37541	1.09758	1.49924	1.27155	1.28552	1.42642	1.60519	1.17306	1.44815	1.29093	1.93673	1.92113	1.70956	1.75762	1.68955	1.55312
	CYCS	1.06191	0.813685	1.21549	0.908907	1.35298	1.31418	1.63861	1.64393	1.59429	1.28861	1.54105	1.34378	1.46313	1.47039	1.44928	1.33331	1.98205	1.24241	1.59585	1.67085	1.77882	1.84222	1.48646	1.63199	1.52287	2.05486

## Sheet: Fig 2c
Fig 2c
		Control	20 M MOVA	20 M 5OP	10 M BHIVA	20 M BHIBA
		2.68464	3.1272	5.34465	3.1	4.49866
		1.9651	5.00847	3.51775	3.58207	4.04331
		2.63567	4.72768	4.5434	2.94463	3.5504

[truncated: 208 more sheets: Fig 2d, Fig 2e, Fig 2f, Fig 2g, Fig 2h, Fig 2i, Fig 2k, Fig 2l, Fig 2m, Fig 2n, Fig 2o, Fig 3a, Fig 3b, Fig 3c, Fig 3d, Fig 3e, Fig 4a, Fig 4b, Fig 4c, Fig 4d …]
